# Supplementary material for: Context-adaptive based CU processing for 3D-HEVC
Source: PLoS One. 2017 Feb 9;12(2):e0171018. doi: 10.1371/journal.pone.0171018 (PMC5300175; doi:10.1371/journal.pone.0171018)
Supplement: S1 File — (ZIP) [file pone.0171018.s001.zip]

Archive with 1 entries (1 files):
- Results of  our algorithm compared to HTM.xlsm
