# Supplementary material for: Context-adaptive based CU processing for 3D-HEVC
Source: PLoS One. 2017 Feb 9;12(2):e0171018. doi: 10.1371/journal.pone.0171018 (PMC5300175; doi:10.1371/journal.pone.0171018)
Supplement: S1 File — (ZIP) [file pone.0171018.s001.zip › Results of our algorithm compared to HTM.xlsm]

## Sheet: experimental data
				Reference								Tested								BD-rate (piecewise cubic)				Time ratio
Class	Sequence	component	QPISlice(V0)	kbps	Y-PSNR	U-PSNR	V-PSNR	Enc T [s]	Dec T [s]	Ren T [s]		kbps	Y-PSNR	U-PSNR	V-PSNR	Enc T [s]	Dec T [s]	Ren T [s]		Y	U	V		Enc	Dec	Ren
1024x768	Balloons	video 0	25	1123.07	43.5314	43.4139	43.9772					1124.45	43.5368							0.00181266	#VALUE!	#VALUE!
			30	663.813	41.6391	42.1431	42.3318					664.16	41.6348
			35	399.6	39.1329	40.6674	40.5284					399.173	39.1097
			40	250.747	36.2656	39.5617	39.233					250.987	36.273
		video 1	25	366.773	42.6649	43.1031	43.1341					367.013	42.6727							0.00304405	#VALUE!	#VALUE!
			30	180.4	40.4619	41.8264	41.5345					180.08	40.4576
			35	98.16	37.8831	40.5696	40.0321					98.7733	37.8833
			40	51.8667	35.0063	39.4817	38.8113					52.2933	35.0154
		video 2	25	408.187	42.3115	42.5371	42.8687					407.627	42.3049							-0.00119391	#VALUE!	#VALUE!
			30	197.707	40.2359	41.2196	41.282					195.76	40.183
			35	102.24	37.6494	40.0691	39.8579					101.12	37.6161
			40	55.8667	34.8327	38.9974	38.6072					54.9067	34.814
		depth 0	34	189.84	41.0757							179.867
			39	70.32	36.4369							67.5733
			42	34.6133	33.9391							33.36
			45	18.0267	31.3479							18.0533
		depth 1	34	132.427	38.8886							129.333
			39	49.28	34.4804							47.84
			42	21.1733	31.8878							20.3467
			45	10.08	29.0343							9.8667
		depth 2	34	158.4	37.7457							143.867
			39	54.7733	33.6032							51.6267
			42	26.08	31.0299							24.2933
			45	11.2533	27.8436							10.56
		syn 0.25	25		42.9413	45.35	45.0961						42.9334
			30		40.7018	43.7234	43.123						40.6763
			35		38.1586	42.0759	41.2807						38.131
			40		35.2502	40.7248	39.8488						35.2281
		syn 0.50	25		43.5339	45.9515	45.7767						43.4774
			30		41.2375	44.2135	43.687						41.1722
			35		38.5452	42.3763	41.6353						38.5051
			40		35.5847	40.945	40.1171						35.5838
		syn 0.75	25		43.5828	45.5827	45.7021						43.5483
			30		41.4226	43.9601	43.7008						41.3971
			35		38.8706	42.1443	41.6305						38.8193
			40		35.8773	40.8	40.1255						35.5838
		syn 1.25	25		43.4574	45.5955	45.665						43.3121
			30		41.3762	43.9579	43.6692						41.2621
			35		38.787	42.1517	41.6165						38.6459
			40		35.882	40.7971	40.0986						35.816
		syn 1.5	25		43.4242	45.8842	45.6554						43.243
			30		41.0993	44.1285	43.5442						40.9977
			35		38.432	42.3007	41.5376						38.3475
			40		35.5563	40.915	39.9722						35.5422
		syn 1.75	25		42.6786	45.1347	44.8909						42.5808
			30		40.5714	43.4697	42.9095						40.4603
			35		37.9791	41.8537	41.1258						37.8669
			40		35.202	40.5732	39.6392						35.1723
		overall	25	2378.69				1381.89	720.451	661.438		2352.16				574.812	314.376	260.436						0.310518	0.347804	0.271734
			30	1216.29				1322.48	687.762	634.723		1207.04				423.767	245.077	178.69
			35	681.867				1306.2	658.859	647.343		677.067				362.578	209.016	153.562
			40	397.84				1298.64	638.955	659.685		396.667				326.328	189.544	136.784
1024x768	Kendo	video 0	25	1000.77	44.0381	44.9503	44.9381					1001.92	44.0493							0.0049073	#VALUE!	#VALUE!
			30	569.84	42.071	44.1125	43.4448					568.08	42.0473
			35	337.733	39.7565	43.0644	41.7837					337.467	39.7102
			40	210.613	37.1401	42.2562	40.4423					210.72	37.1181
		video 1	25	325.787	43.0666	44.7431	44.1624					329.973	43.1046							0.00169672	#VALUE!	#VALUE!
			30	155.093	41.0231	43.8193	42.657					154.8	41.015
			35	79.84	38.6802	42.8833	41.3001					79.0933	38.6451
			40	42.6133	36.0651	42.008	40.0027					42.88	36.0328
		video 2	25	369.84	42.6243	43.9475	43.9024					371.307	42.5887							0.0209916	#VALUE!	#VALUE!
			30	174.107	40.6528	42.9653	42.4536					174.267	40.5897
			35	89.8667	38.3995	42.1792	41.2002					89.5467	38.2796
			40	47.3333	35.9043	41.4318	39.9695					45.1733	35.7494
		depth 0	34	148.08	39.1056							141.733
			39	50.88	35.0311							51.0667
			42	23.5467	31.977							24.0533
			45	11.7867	29.3758							11.76
		depth 1	34	119.547	36.108							116.64
			39	39.84	32.0728							39.3067
			42	18.8533	29.3232							18.56
			45	9.84	26.7684							10.08
		depth 2	34	159.867	35.2265							152.4
			39	52.08	31.3395							50.1333
			42	23.5733	28.531							22.32
			45	10.8	25.935							10.64
		syn 0.25	25		43.6986	46.9867	45.791						43.7103
			30		41.5325	45.8352	44.0296						41.5106
			35		39.1879	44.6313	42.4757						39.1662
			40		36.6047	43.646	41.0464						36.6009
		syn 0.50	25		44.474	47.5925	46.6161						44.4292
			30		42.1005	46.3268	44.7528						42.0436
			35		39.6058	44.9653	42.9699						39.5789
			40		36.9351	43.8947	41.4362						36.9544
		syn 0.75	25		44.5191	47.036	46.5376						44.4969
			30		42.3299	45.9936	44.7925						42.2713
			35		39.8614	44.6963	42.9595						39.8224
			40		37.2024	43.7385	41.4477						37.1896
		syn 1.25	25		44.3181	47.0207	46.589						44.2782
			30		42.116	46.0137	44.8371						42.0587
			35		39.6877	44.7464	42.9831						39.6014
			40		37.0305	43.7764	41.4411						37.0053
		syn 1.5	25		44.0417	47.2814	46.5903						44.0115
			30		41.7376	46.1321	44.736						41.6708
			35		39.298	44.893	42.9732						39.2036
			40		36.7036	43.8926	41.4108						36.6694
		syn 1.75	25		43.2749	46.3375	45.7561						43.1854
			30		41.0773	45.2028	44.0104						40.9631
			35		38.8042	44.1905	42.4712						38.6896
			40		36.2579	43.2981	41.0343						36.1658
		overall	25	2123.89				1574.47	776.142	798.325		2113.97				802.436	374.954	427.482						0.372308	0.394089	0.349282
			30	1041.84				1425.55	711.093	714.454		1037.65				562.55	296.925	265.625
			35	573.413				1389.89	694.25	695.638		571.04				460.532	252.406	208.126
			40	332.987				1335.55	649.83	685.719		331.253				385.062	213.716	171.346
1024x768	Newspaper_CC	video 0	25	1590.45	41.4789	44.1488	44.2193					1589.55	41.474							0.00162864	#VALUE!	#VALUE!
			30	851.333	39.1477	42.5197	42.5466					850.427	39.1394
			35	471.36	36.6982	40.7709	40.7054					470.427	36.6769
			40	274.027	34.1784	39.5134	39.395					274.373	34.1833
		video 1	25	561.733	40.5925	42.949	43.0695					560.96	40.5938							0.00125782	#VALUE!	#VALUE!
			30	242.187	38.2517	41.2962	41.4549					241.947	38.2441
			35	118.853	35.7747	40.0237	40.0463					119.227	35.7728
			40	63.52	33.3047	38.9551	38.9489					63.2	33.2985
		video 2	25	636.427	39.9235	42.8607	42.748					631.36	39.8954							0.0012007	#VALUE!	#VALUE!
			30	272.133	37.6138	41.3698	41.1037					270.16	37.5918
			35	130.613	35.2366	40.0905	39.6685					130.107	35.1994
			40	69.9467	32.7286	39.0818	38.576					68.5067	32.6966
		depth 0	34	358.96	38.2658							334.773
			39	122.32	35.1189							117.2
			42	46.4533	32.5759							45.5467
			45	20.96	29.8831							21.0933
		depth 1	34	250.907	37.3089							239.093
			39	83.6	34.2138							81.5467
			42	36.5333	31.599							36.1333
			45	15.0667	28.4163							14.6933
		depth 2	34	220.24	37.1543							193.2
			39	64.88	34.2212							60.24
			42	26.56	31.681							24.5867
			45	12.6133	28.7862							12.56
		syn 0.25	25		40.2246	45.2399	45.4298						40.2246
			30		38.0082	43.4666	43.6342						37.939
			35		35.708	41.885	41.8923						35.693
			40		33.3799	40.5215	40.5307						33.3728
		syn 0.50	25		41.0046	46.1023	46.1524						40.8263
			30		38.6233	44.238	44.2463						38.561
			35		36.1738	42.4063	42.2534						36.1441
			40		33.6992	40.8935	40.7598						33.6975
		syn 0.75	25		41.5469	46.0153	46.0851						41.4519
			30		39.0804	44.265	44.2381						39.0084
			35		36.5635	42.3379	42.1957						36.5499
			40		34.0456	40.8464	40.6924						34.0527
		syn 1.25	25		41.6103	45.8557	45.9397						41.4644
			30		39.0819	44.065	44.0588						39.018
			35		36.5576	42.1587	41.978						36.5023
			40		33.9887	40.7167	40.4852						33.9757
		syn 1.5	25		41.2302	45.8897	45.8508						41.0602
			30		38.5328	44.0455	43.8808						38.4496
			35		36.0119	42.2165	41.8502						35.9278
			40		33.4316	40.7835	40.359						33.4311
		syn 1.75	25		40.5641	45.0809	45.0284						40.4249
			30		38.0497	43.3726	43.1405						37.955
			35		35.5875	41.7777	41.3395						35.5123
			40		33.0402	40.4874	39.956						33.031
		overall	25	3618.72				1437.63	712.658	724.968		3548.93				549.363	293.504	255.859						0.309034	0.348909	0.272254
			30	1636.45				1381.14	675.937	705.204		1621.52				439.781	245.346	194.435
			35	830.373				1371.22	650.298	720.92		826.027				390.936	212.796	178.14
			40	456.133				1344.44	621.359	723.077		454.427				353.47	188.249	165.221
1920x1088	GT_Fly	video 0	25	3064.2	41.0766	45.4565	46.2964					3056.4	41.0656							0.00432307	#VALUE!	#VALUE!
			30	1435.8	39.3069	43.6378	44.4538					1432.84	39.2923
			35	711.867	37.4428	41.7884	42.6221					712.289	37.4263
			40	356.044	35.2901	40.571	41.3993					356.378	35.2892
		video 1	25	439.111	40.6993	45.33	46.1798					433.689	40.6896							-0.00356747	#VALUE!	#VALUE!
			30	133.244	39.0213	43.5834	44.4064					131.556	39.0097
			35	49.5333	37.2299	41.7891	42.6344					48.7556	37.201
			40	24.8667	35.1433	40.5686	41.4054					24.9111	35.1502
		video 2	25	439.178	40.667	45.2921	46.1444					421.822	40.6188							-0.0350995	#VALUE!	#VALUE!
			30	130.778	38.9802	43.541	44.3717					125.378	38.94
			35	48.9556	37.1782	41.7481	42.5906					45.3556	37.1337
			40	25.8889	35.1085	40.5263	41.3661					24.6222	35.0973
		depth 0	34	248.867	43.5157							240.067
			39	75.2889	39.7445							73.1333
			42	29	35.7373							27.4
			45	13.5556	32.4875							13.8444
		depth 1	34	85.0444	42.6722							75.2222
			39	24.3111	39.0174							23
			42	11.6	35.2084							11.4444
			45	6.9111	31.7723							6.7111
		depth 2	34	88.8222	42.6244							76.9333
			39	26.4667	39.0125							24.6222
			42	13.8889	35.2124							13.3556
			45	7.9556	32.061							8
		syn 0.25	25		41.0958	46.515	46.4602						41.0574
			30		39.3425	44.732	45.0227						39.3142
			35		37.4733	42.7487	43.3649						37.4413
			40		35.309	41.4145	42.1154						35.3237
		syn 0.50	25		41.3995	46.308	46.7447						41.3624
			30		39.5444	44.6451	45.1845						39.5356
			35		37.609	42.7735	43.4162						37.5666
			40		35.4082	41.4956	42.1432						35.4201
		syn 0.75	25		41.5719	46.9506	47.7836						41.5491
			30		39.6674	45.0573	45.8571						39.6417
			35		37.6831	43.0214	43.8251						37.6592
			40		35.4542	41.6673	42.4505						35.4563
		syn 1.25	25		41.5832	46.9523	47.7766						41.5467
			30		39.6757	45.0521	45.8432						39.6509
			35		37.7007	43.0148	43.8091						37.6771
			40		35.4805	41.6601	42.4277						35.4829
		syn 1.5	25		41.4373	46.2678	46.9811						41.3625
			30		39.5889	44.6375	45.3205						39.5487
			35		37.6042	42.7316	43.4672						37.5786
			40		35.4492	41.4763	42.1464						35.4367
		syn 1.75	25		41.0893	46.315	46.5822						41.0151
			30		39.3564	44.6138	45.0948						39.3028
			35		37.4468	42.6499	43.2909						37.4246
			40		35.3278	41.359	42.0054						35.318
		overall	25	4365.22				3238.86	1487.89	1750.97		4304.13				1228	597.359	630.641						0.279243	0.30329	0.260241
			30	1825.89				3197.41	1396.35	1801.06		1810.53				941.953	446.748	495.205
			35	864.845				3103.67	1342.58	1761.09		858.6				787.018	363.079	423.939
			40	435.222				3065.36	1333.95	1731.41		434.467				658.059	324.921	333.138
1920x1088	Poznan_Hall2	video 0	25	1219.09	42.2834	48.4125	48.1313					1218.76	42.2802							-0.000795499	#VALUE!	#VALUE!
			30	526.711	41.4301	47.461	47.2901					529.911	41.4297
			35	278.067	40.1062	46.0351	45.9374					277.889	40.1193
			40	160.178	38.4714	44.8612	44.7767					159.889	38.4651
		video 1	25	386.844	42.0487	48.1757	47.506					387.311	42.0473							0.00725553	#VALUE!	#VALUE!
			30	147.644	41.1545	47.0838	46.5813					149.756	41.1593
			35	72.7111	39.7993	45.9038	45.5545					72.4889	39.7921
			40	37.2889	38.0791	44.8198	44.478					38.1333	38.0739
		video 2	25	425.889	41.8445	47.2602	46.656					422.889	41.8413							0.00496597	#VALUE!	#VALUE!
			30	163.667	41.0141	46.3003	45.5578					161.844	40.9736
			35	81.4444	39.7518	45.3716	44.583					79.5556	39.7036
			40	45.0889	38.0893	44.4283	43.4928					44.6667	38.0523
		depth 0	34	80.0667	45.8151							76.3333
			39	34.0222	42.5329							33.0444
			42	17.7333	39.9242							17.5556
			45	10.0667	36.5701							10.0222
		depth 1	34	66.9111	44.6108							67.2889
			39	24.9556	41.3251							24.8667
			42	12.2667	38.2527							12.1333
			45	6.3333	35.1292							6.3333
		depth 2	34	61.7778	44.4062							57.9778
			39	21.6444	41.4516							21.0222
			42	10.4667	38.5887							10.3778
			45	5.8889	35.8121							5.8444
		syn 0.25	25		43.2836	48.1697	47.3033						43.2658
			30		42.224	47.068	46.5742						42.23
			35		40.7066	45.8418	45.5222						40.7057
			40		38.8051	44.8642	44.4566						38.8041
		syn 0.50	25		44.1452	49.057	48.4733						44.1002
			30		42.8916	47.8841	47.4909						42.8938
			35		41.2398	46.4834	46.2084						41.2434
			40		39.2224	45.284	45.0398						39.2231
		syn 0.75	25		43.5912	49.2313	48.7829						43.5744
			30		42.5434	48.2249	47.8955						42.5441
			35		41.0418	46.7595	46.6067						41.0302
			40		39.1707	45.5789	45.4284						39.1708
		syn 1.25	25		43.5887	49.1002	49.0079						43.5585
			30		42.5354	48.1408	48.0875						42.5133
			35		40.9979	46.7525	46.7674						40.978
			40		39.1274	45.6204	45.554						39.085
		syn 1.5	25		44.1876	48.8069	49.1916						44.1478
			30		42.9839	47.6441	48.0143						42.9442
			35		41.3521	46.3756	46.7521						41.3074
			40		39.3612	45.1464	45.4665						39.2875
		syn 1.75	25		43.2279	47.5745	48.1328						43.2106
			30		42.2291	46.5974	47.0126						42.1781
			35		40.7865	45.6378	46.0295						40.7619
			40		38.9798	44.6727	44.8548						38.9197
		overall	25	2240.58				3547.18	1829.2	1717.98		2230.56				1387.82	718.769	669.048						0.271872	0.299525	0.242427
			30	918.644				3311.45	1705.73	1605.72		920.444				959.015	525.328	433.687
			35	472.689				3236.25	1630.52	1605.73		470				764.298	442.796	321.502
			40	264.844				3219.22	1597.84	1621.38		264.889				657.249	391.328	265.921
1920x1088	Poznan_Street	video 0	25	4675.87	39.8543	46.7524	46.0377					4681.47	39.8513							0.00320537	#VALUE!	#VALUE!
			30	2015.2	37.7791	45.3213	44.5616					2017.38	37.7681
			35	1008.4	35.6953	43.5501	42.8227					1008.58	35.6875
			40	547.289	33.5626	42.3125	41.6182					545.978	33.5531
		video 1	25	1407.02	38.8893	46.5906	44.7386					1413.6	38.8853							-0.000797226	#VALUE!	#VALUE!
			30	399.6	36.97	45.1761	43.1194					396.978	36.9641
			35	156.889	35.0398	43.6597	41.8067					156.244	35.0327
			40	71.5556	33.042	42.503	40.865					71.2444	33.0328
		video 2	25	1390.44	38.7838	46.4271	46.1385					1385.89	38.7412							0.0160401	#VALUE!	#VALUE!
			30	400.4	36.7617	45.0023	44.7152					400.667	36.7157
			35	159.6	34.7538	43.4773	43.1189					158.978	34.7085
			40	70.5111	32.7104	42.3136	41.9164					67.6444	32.6565
		depth 0	34	401.778	44.0224							386.4
			39	117.222	41.4214							113.533
			42	45.4667	38.1577							44.1556
			45	20.2	35.776							19.8
		depth 1	34	239.911	42.4426							233.8
			39	55.6222	39.9383							54.4667
			42	20.4222	36.9752							21.2667
			45	9.8889	34.7647							9.7778
		depth 2	34	294.8	41.8765							265.556
			39	67.3111	39.2841							63
			42	21.3556	36.535							20.7333
			45	9.2889	34.4503							8.4667
		syn 0.25	25		39.8656	46.6598	46.0399						39.8363
			30		37.6758	45.1772	44.3706						37.657
			35		35.6233	43.7041	42.9641						35.6041
			40		33.4914	42.5326	42.0513						33.4847
		syn 0.50	25		40.5605	47.3671	46.8942						40.5245
			30		38.1736	45.6963	45.1441						38.1386
			35		35.9623	44.0017	43.5001						35.9463
			40		33.7462	42.7503	42.4234						33.7385
		syn 0.75	25		40.5244	47.5685	47.2028						40.5004
			30		38.2049	46.0118	45.5939						38.1728
			35		35.9958	44.1692	43.7831						35.9837
			40		33.7717	42.8912	42.5335						33.7541
		syn 1.25	25		40.4949	47.4926	47.0076						40.4359
			30		38.1481	45.9163	45.3876						38.1089
			35		35.942	44.0753	43.5506						35.9064
			40		33.6958	42.764	42.2766						33.6777
		syn 1.5	25		40.4743	47.0396	46.8239						40.3802
			30		38.0366	45.5434	45.1861						37.9759
			35		35.8193	43.7741	43.3679						35.764
			40		33.5694	42.4836	42.0746						33.5311
		syn 1.75	25		39.7837	46.2061	46.4041						39.7098
			30		37.5184	44.9228	44.8906						37.4625
			35		35.4052	43.3689	43.1941						35.3546
			40		33.2529	42.1696	41.9391						33.1971
		overall	25	8409.82				3777.04	1927.76	1849.28		8366.71				1569.63	963.359	606.268						0.300494	0.368579	0.235728
			30	3055.36				3591.16	1795.19	1795.97		3046.02				1129.23	699.951	429.282
			35	1412.13				3503.11	1644.17	1858.94		1409.96				926.56	539.046	387.514
			40	728.733				3483.5	1634.96	1848.55		722.911				821.766	472.344	349.422
1920x1088	Undo_Dancer	video 0	25	7022.51	38.7676	46.6453	45.9617					7007.98	38.7498							0.00217443	#VALUE!	#VALUE!
			30	3184.22	35.919	45.1563	44.5797					3176.47	35.9077
			35	1385.31	33.4386	43.7695	43.3272					1381.4	33.4218
			40	599	31.2854	42.9965	42.5914					597.356	31.2718
		video 1	25	1172.6	38.0981	46.5648	45.9708					1165.78	38.0827							-0.00581663	#VALUE!	#VALUE!
			30	408.133	35.5322	45.1165	44.5998					404.422	35.522
			35	165.911	33.1898	43.8213	43.3965					163.956	33.1813
			40	78.2889	31.104	43.0486	42.6508					77.4222	31.0949
		video 2	25	1174.29	38.1161	46.508	45.7774					1142.8	38.0589							-0.0144375	#VALUE!	#VALUE!
			30	421.222	35.5489	45.0489	44.4328					408.711	35.484
			35	174.222	33.1921	43.7315	43.2496					166.356	33.148
			40	79.4444	31.0777	42.9575	42.5078					77.5778	31.0556
		depth 0	34	249.378	47.1457							231.622
			39	113.022	43.0298							109
			42	59.0889	39.3201							56.3556
			45	26.9111	34.6204							25.9333
		depth 1	34	135.044	45.8943							119.333
			39	57.8667	41.9806							52.2889
			42	25.6444	38.4049							24.8222
			45	13.0889	34.0269							12.4222
		depth 2	34	130.711	46.1764							110.089
			39	52.8444	42.1118							46
			42	24	38.5003							22.5111
			45	13.2667	34.131							12.5111
		syn 0.25	25		38.5943	46.5888	45.5999						38.5627
			30		35.8452	45.2037	44.5139						35.8273
			35		33.3845	43.9654	43.5042						33.3563
			40		31.2046	43.3122	42.7915						31.1889
		syn 0.50	25		38.9972	46.938	46.0164						38.9321
			30		36.0933	45.5037	44.8404						36.0743
			35		33.4995	44.1706	43.7197						33.4934
			40		31.3187	43.4426	42.9908						31.3024
		syn 0.75	25		39.1195	47.3872	46.809						39.0637
			30		36.1519	45.8223	45.3024						36.1332
			35		33.5571	44.3705	43.9466						33.5447
			40		31.3415	43.5413	43.1517						31.3323
		syn 1.25	25		39.1241	47.3107	46.8059						39.0588
			30		36.1625	45.7448	45.2722						36.1099
			35		33.5837	44.2935	43.8964						33.5544
			40		31.3484	43.4705	43.0884						31.3335
		syn 1.5	25		39.0224	46.4439	46.5357						38.9384
			30		36.0857	45.0426	45.0291						36.0362
			35		33.5569	43.7187	43.5202						33.5207
			40		31.3062	43.0117	42.7006						31.2848
		syn 1.75	25		38.6701	46.1481	46.231						38.5816
			30		35.8803	44.794	44.7934						35.8101
			35		33.4107	43.5312	43.328						33.3742
			40		31.2245	42.887	42.4993						31.2093
		overall	25	9884.53				3181.31	1573.81	1607.5		9777.6				1323.81	782.012	541.797						0.29271	0.355018	0.237515
			30	4237.31				3038.08	1432.67	1605.41		4196.89				977.564	549.169	428.395
			35	1834.18				3007.24	1390.75	1616.49		1815.4				767.531	431.766	335.765
			40	810				3017.05	1364.53	1652.52		803.222				648.092	366.577	281.515
1920x1088	Lovebird1	video 0	25	2250.4	41.3979	46.6009	46.0425					2250.72	41.3946							0.00103916	#VALUE!	#VALUE!
			30	1196.29	38.7144	44.8939	44.1074					1197.25	38.7134
			35	623.813	35.9924	43.253	42.2338					623.493	35.9852
			40	333.707	33.3152	42.2748	40.9736					333.467	33.3091
		video 1	25	977.573	39.4039	46.5095	45.8024					978.96	39.4066							0.00109202	#VALUE!	#VALUE!
			30	390.56	36.7165	44.8379	43.9347					391.173	36.7215
			35	165.12	34.2065	43.246	42.1636					165.147	34.1994
			40	69.4667	31.7274	42.2595	40.8605					69.6267	31.7307
		video 2	25	842.64	39.6076	46.5029	45.8068					833.52	39.5797							-0.00173584	#VALUE!	#VALUE!
			30	313.813	37.3385	44.8277	43.9455					310.8	37.3169
			35	118.8	34.9764	43.2333	42.1633					117.28	34.9554
			40	47.8667	32.7008	42.2355	40.8709					47.4667	32.681
		depth 0	34	165.547	45.8704							162.373
			39	66.88	35.4262							65.84
			42	28.4267	32.8138							28.2133
			45	12.6133	35.5296							12.6133
		depth 1	34	107.28	37.6533							105.227
			39	35.8667	34.7994							36.32
			42	14.32	32.4894							14.24
			45	7.12	34.6606							7.04
		depth 2	34	76.32	37.4423							71.28
			39	26.5333	34.594							24.88
			42	11.4933	32.2428							11.1733
			45	6.0267	29.8728							6.0267
		syn 0.25	25		40.5809	46.6043	46.3223						40.5635
			30		37.9212	45.0115	44.4744						37.9245
			35		35.3732	43.3967	42.546						35.3628
			40		32.8423	42.3407	41.1783						32.8465
		syn 0.50	25		41.2482	47.116	46.4472						41.2197
			30		38.5512	45.3886	44.5514						38.5485
			35		35.8475	43.6307	42.6359						35.8476
			40		33.2369	42.4565	41.2528						33.2393
		syn 0.75	25		41.6196	47.5934	47.1559						41.5886
			30		38.9015	45.7653	45.0864						38.9008
			35		36.1748	43.9272	43.0299						36.1742
			40		33.4578	42.7063	41.5602						33.4508
		syn 1.25	25		42.0137	47.6527	47.1762						41.9917
			30		39.3161	45.8298	45.1182						39.2959
			35		36.5616	44.0065	43.0628						36.5511
			40		33.8621	42.8032	41.5847						33.8539
		syn 1.5	25		41.7796	46.7764	46.6073						41.7309
			30		39.1792	45.1967	44.6891						39.136
			35		36.4754	43.5648	42.719						36.4688
			40		33.8578	42.4466	41.2723						33.8505
		syn 1.75	25		41.0454	46.639	46.5463						41.011
			30		38.6221	45.0642	44.5868						38.58
			35		36.0728	43.4673	42.6652						36.0556
			40		33.6236	42.4286	41.2329						33.6089
		overall	25	4419.76				1221.55	632.61	588.938		4402.08				406.687	236.967	169.72						0.265972	0.307656	0.224599
			30	2029.95				1195.08	601.469	593.608		2026.27				330.59	193.186	137.404
			35	961.973				1183.98	584.481	599.502		959.547				292.064	169.503	122.561
			40	476.8				1180.61	566.658	613.954		476.24				260.061	145.499	114.562
	Time geomean		1024x768					1378.97	681.911	696.35						454.17	247.519	205.87								Missmatch:
			1920x1088					3274.85	1557.9	1711.76						936.151	514.407	417.309
			all					2260.5	1093.36	1164.22						686.625	375.967	308.279
	Time ratio		1024x768													0.329355	0.362978	0.295641
			1920x1088													0.285861	0.330193	0.24379
			all													0.30375	0.343865	0.264794
averages
				Reference								Tested								BD-rate (piecewise cubic)
Class	Sequence	average	QPISlice(V0)	kbps	Y-PSNR	U-PSNR	V-PSNR					kbps	Y-PSNR	U-PSNR	V-PSNR					Y	U	V
1024x768	Balloons	video (2V)	25	1489.84	43.0982	43.2585	43.5556					1491.47	43.1047	#DIV/0!	#DIV/0!					0.00147755	#VALUE!	#VALUE!
			30	844.213	41.0505	41.9847	41.9331					844.24	41.0462	#DIV/0!	#DIV/0!
			35	497.76	38.508	40.6185	40.2802					497.947	38.4965	#DIV/0!	#DIV/0!
			40	302.613	35.636	39.5217	39.0221					303.28	35.6442	#DIV/0!	#DIV/0!
		video (3V)	25	1898.03	42.8359	43.018	43.3267					1899.09	42.8381	#DIV/0!	#DIV/0!					0.00188189	#VALUE!	#VALUE!
			30	1041.92	40.779	41.7297	41.7161					1040	40.7585	#DIV/0!	#DIV/0!
			35	600	38.2218	40.4354	40.1395					599.067	38.203	#DIV/0!	#DIV/0!
			40	358.48	35.3682	39.3469	38.8838					358.187	35.3675	#DIV/0!	#DIV/0!
		synth (2V)	25	1812.11	43.3527	45.6281	45.525					1800.67	43.3197	#DIV/0!	#DIV/0!					0.0064207	#VALUE!	#VALUE!
			30	963.813	41.1206	43.9657	43.5036					959.653	41.0819	#DIV/0!	#DIV/0!
			35	553.547	38.5248	42.1988	41.5155					551.653	38.4851	#DIV/0!	#DIV/0!
			40	330.72	35.5707	40.8233	40.0305					331.2	35.4652	#DIV/0!	#DIV/0!
		synth (3V)	25	2378.69	43.2697	45.5831	45.4644					2352.16	43.1825	#DIV/0!	#DIV/0!					0.0106376	#VALUE!	#VALUE!
			30	1216.29	41.0681	43.9089	43.4389					1207.04	40.9943	#DIV/0!	#DIV/0!
			35	681.867	38.4621	42.1504	41.4711					677.067	38.386	#DIV/0!	#DIV/0!
			40	397.84	35.5587	40.7925	39.9669					396.667	35.4877	#DIV/0!	#DIV/0!
		all (2V)	25	1812.11	43.2509	44.6802	44.7372					1800.67	43.2337	#DIV/0!	#DIV/0!					0.0030076	#VALUE!	#VALUE!
			30	963.813	41.0926	43.1733	42.8754					959.653	41.0676	#DIV/0!	#DIV/0!
			35	553.547	38.5181	41.5667	41.0214					551.653	38.4897	#DIV/0!	#DIV/0!
			40	330.72	35.5968	40.3026	39.6271					331.2	35.5368	#DIV/0!	#DIV/0!
		all (3V)	25	2378.69	43.1251	44.7281	44.7518					2352.16	43.0677	#DIV/0!	#DIV/0!					0.00596443	#VALUE!	#VALUE!
			30	1216.29	40.9717	43.1825	42.8647					1207.04	40.9157	#DIV/0!	#DIV/0!
			35	681.867	38.382	41.5787	41.0272					677.067	38.325	#DIV/0!	#DIV/0!
			40	397.84	35.4952	40.3107	39.6059					396.667	35.4476	#DIV/0!	#DIV/0!
	Kendo	video (2V)	25	1326.56	43.5524	44.8467	44.5502					1331.89	43.5769	#DIV/0!	#DIV/0!					0.0034929	#VALUE!	#VALUE!
			30	724.933	41.547	43.9659	43.0509					722.88	41.5311	#DIV/0!	#DIV/0!
			35	417.573	39.2184	42.9738	41.5419					416.56	39.1776	#DIV/0!	#DIV/0!
			40	253.227	36.6026	42.1321	40.2225					253.6	36.5755	#DIV/0!	#DIV/0!
		video (3V)	25	1696.4	43.243	44.547	44.3343					1703.2	43.2475	#DIV/0!	#DIV/0!					0.00869344	#VALUE!	#VALUE!
			30	899.04	41.249	43.6324	42.8518					897.147	41.2173	#DIV/0!	#DIV/0!
			35	507.44	38.9454	42.709	41.428					506.107	38.8783	#DIV/0!	#DIV/0!
			40	300.56	36.3698	41.8987	40.1382					298.773	36.3001	#DIV/0!	#DIV/0!
		synth (2V)	25	1594.19	44.2306	47.2051	46.3149					1590.27	44.2121	#DIV/0!	#DIV/0!					0.00573139	#VALUE!	#VALUE!
			30	815.653	41.9876	46.0519	44.525					813.253	41.9418	#DIV/0!	#DIV/0!
			35	459.973	39.5517	44.7643	42.8017					459.173	39.5225	#DIV/0!	#DIV/0!
			40	274.853	36.9141	43.7597	41.3101					275.44	36.915	#DIV/0!	#DIV/0!
		synth (3V)	25	2123.89	44.0544	47.0425	46.3134					2113.97	44.0186	#DIV/0!	#DIV/0!					0.00978229	#VALUE!	#VALUE!
			30	1041.84	41.8156	45.9174	44.5264					1037.65	41.753	#DIV/0!	#DIV/0!
			35	573.413	39.4075	44.6871	42.8054					571.04	39.3437	#DIV/0!	#DIV/0!
			40	332.987	36.789	43.7077	41.3027					331.253	36.7642	#DIV/0!	#DIV/0!
		all (2V)	25	1594.19	43.9593	46.2617	45.609					1590.27	43.9581	#DIV/0!	#DIV/0!					0.00475834	#VALUE!	#VALUE!
			30	815.653	41.8114	45.2175	43.9353					813.253	41.7776	#DIV/0!	#DIV/0!
			35	459.973	39.4184	44.0481	42.2978					459.173	39.3846	#DIV/0!	#DIV/0!
			40	274.853	36.7895	43.1087	40.8751					275.44	36.7792	#DIV/0!	#DIV/0!
		all (3V)	25	2123.89	43.7839	46.2106	45.6537					2113.97	43.7616	#DIV/0!	#DIV/0!					0.00891367	#VALUE!	#VALUE!
			30	1041.84	41.6267	45.1557	43.9682					1037.65	41.5745	#DIV/0!	#DIV/0!
			35	573.413	39.2535	44.0277	42.3463					571.04	39.1886	#DIV/0!	#DIV/0!
			40	332.987	36.6493	43.1047	40.9146					331.253	36.6095	#DIV/0!	#DIV/0!
	Newspaper_CC	video (2V)	25	2152.19	41.0357	43.5489	43.6444					2150.51	41.0339	#DIV/0!	#DIV/0!					0.00109364	#VALUE!	#VALUE!
			30	1093.52	38.6997	41.9079	42.0007					1092.37	38.6917	#DIV/0!	#DIV/0!
			35	590.213	36.2365	40.3973	40.3758					589.653	36.2249	#DIV/0!	#DIV/0!
			40	337.547	33.7416	39.2343	39.172					337.573	33.7409	#DIV/0!	#DIV/0!
		video (3V)	25	2788.61	40.665	43.3195	43.3456					2781.87	40.6544	#DIV/0!	#DIV/0!					0.00179211	#VALUE!	#VALUE!
			30	1365.65	38.3377	41.7286	41.7017					1362.53	38.3251	#DIV/0!	#DIV/0!
			35	720.827	35.9032	40.295	40.1401					719.76	35.883	#DIV/0!	#DIV/0!
			40	407.493	33.4039	39.1834	38.9733					406.08	33.3928	#DIV/0!	#DIV/0!
		synth (2V)	25	2762.05	40.9254	45.7858	45.8891					2724.37	40.8343	#DIV/0!	#DIV/0!					0.00795032	#VALUE!	#VALUE!
			30	1299.44	38.5706	43.9899	44.0395					1291.12	38.5028	#DIV/0!	#DIV/0!
			35	673.2	36.1484	42.2097	42.1138					671.333	36.129	#DIV/0!	#DIV/0!
			40	373.573	33.7082	40.7538	40.661					373.36	33.7077	#DIV/0!	#DIV/0!
		synth (3V)	25	3618.72	41.0301	45.6973	45.7477					3548.93	40.9087	#DIV/0!	#DIV/0!					0.00967556	#VALUE!	#VALUE!
			30	1636.45	38.5627	43.9088	43.8665					1621.52	38.4885	#DIV/0!	#DIV/0!
			35	830.373	36.1004	42.1303	41.9182					826.027	36.0549	#DIV/0!	#DIV/0!
			40	456.133	33.5975	40.7082	40.4639					454.427	33.5935	#DIV/0!	#DIV/0!
		all (2V)	25	2762.05	40.9695	44.8911	44.9912					2724.37	40.9141	#DIV/0!	#DIV/0!					0.0035105	#VALUE!	#VALUE!
			30	1299.44	38.6223	43.1571	43.224					1291.12	38.5784	#DIV/0!	#DIV/0!
			35	673.2	36.1836	41.4848	41.4186					671.333	36.1673	#DIV/0!	#DIV/0!
			40	373.573	33.7216	40.146	40.0654					373.36	33.721	#DIV/0!	#DIV/0!
		all (3V)	25	3618.72	40.9084	44.9047	44.947					3548.93	40.8239	#DIV/0!	#DIV/0!					0.00519448	#VALUE!	#VALUE!
			30	1636.45	38.4877	43.182	43.1449					1621.52	38.434	#DIV/0!	#DIV/0!
			35	830.373	36.0346	41.5186	41.3255					826.027	35.9976	#DIV/0!	#DIV/0!
			40	456.133	33.533	40.1999	39.967					454.427	33.5266	#DIV/0!	#DIV/0!
	GT_Fly	video (2V)	25	3503.31	40.888	45.3932	46.2381					3490.09	40.8776	#DIV/0!	#DIV/0!					0.00421983	#VALUE!	#VALUE!
			30	1569.04	39.1641	43.6106	44.4301					1564.4	39.151	#DIV/0!	#DIV/0!
			35	761.4	37.3363	41.7888	42.6283					761.044	37.3136	#DIV/0!	#DIV/0!
			40	380.911	35.2167	40.5698	41.4023					381.289	35.2197	#DIV/0!	#DIV/0!
		video (3V)	25	3942.49	40.8143	45.3595	46.2069					3911.91	40.7913	#DIV/0!	#DIV/0!					0.00411689	#VALUE!	#VALUE!
			30	1699.82	39.1028	43.5874	44.4106					1689.78	39.0807	#DIV/0!	#DIV/0!
			35	810.356	37.2836	41.7752	42.6157					806.4	37.2537	#DIV/0!	#DIV/0!
			40	406.8	35.1806	40.5553	41.3903					405.911	35.1789	#DIV/0!	#DIV/0!
		synth (2V)	25	3837.22	41.3557	46.5912	46.9962					3805.38	41.323	#DIV/0!	#DIV/0!					0.00550442	#VALUE!	#VALUE!
			30	1668.64	39.5181	44.8115	45.3548					1660.53	39.4972	#DIV/0!	#DIV/0!
			35	802	37.5885	42.8479	43.5354					799.889	37.5557	#DIV/0!	#DIV/0!
			40	401.378	35.3905	41.5258	42.2364					401.844	35.4	#DIV/0!	#DIV/0!
		synth (3V)	25	4365.22	41.3628	46.5515	47.0547					4304.13	41.3155	#DIV/0!	#DIV/0!					0.00352002	#VALUE!	#VALUE!
			30	1825.89	39.5292	44.7896	45.3871					1810.53	39.499	#DIV/0!	#DIV/0!
			35	864.845	37.5862	42.8233	43.5289					858.6	37.5579	#DIV/0!	#DIV/0!
			40	435.222	35.4048	41.5121	42.2148					434.467	35.4063	#DIV/0!	#DIV/0!
		all (2V)	25	3837.22	41.1686	46.112	46.6929					3805.38	41.1448	#DIV/0!	#DIV/0!					0.00425972	#VALUE!	#VALUE!
			30	1668.64	39.3765	44.3311	44.9849					1660.53	39.3587	#DIV/0!	#DIV/0!
			35	802	37.4876	42.4242	43.1725					799.889	37.4589	#DIV/0!	#DIV/0!
			40	401.378	35.321	41.1434	41.9028					401.844	35.3279	#DIV/0!	#DIV/0!
		all (3V)	25	4365.22	41.18	46.1541	46.7721					4304.13	41.1408	#DIV/0!	#DIV/0!					0.0029682	#VALUE!	#VALUE!
			30	1825.89	39.3871	44.3889	45.0616					1810.53	39.3595	#DIV/0!	#DIV/0!
			35	864.845	37.4853	42.4739	43.2245					858.6	37.4565	#DIV/0!	#DIV/0!
			40	435.222	35.3301	41.1932	41.9399					434.467	35.3305	#DIV/0!	#DIV/0!
	Poznan_Hall2	video (2V)	25	1605.93	42.166	48.2941	47.8187					1606.07	42.1638	#DIV/0!	#DIV/0!					0.00157844	#VALUE!	#VALUE!
			30	674.356	41.2923	47.2724	46.9357					679.667	41.2945	#DIV/0!	#DIV/0!
			35	350.778	39.9528	45.9694	45.7459					350.378	39.9557	#DIV/0!	#DIV/0!
			40	197.467	38.2752	44.8405	44.6273					198.022	38.2695	#DIV/0!	#DIV/0!
		video (3V)	25	2031.82	42.0589	47.9495	47.4311					2028.96	42.0563	#DIV/0!	#DIV/0!					0.00486709	#VALUE!	#VALUE!
			30	838.022	41.1996	46.9484	46.4764					841.511	41.1875	#DIV/0!	#DIV/0!
			35	432.222	39.8858	45.7702	45.3583					429.933	39.8717	#DIV/0!	#DIV/0!
			40	242.556	38.2133	44.7031	44.2492					242.689	38.1971	#DIV/0!	#DIV/0!
		synth (2V)	25	1752.91	43.6733	48.8193	48.1865					1749.69	43.6468	#DIV/0!	#DIV/0!					0.0032015	#VALUE!	#VALUE!
			30	733.333	42.553	47.7257	47.3202					737.578	42.556	#DIV/0!	#DIV/0!
			35	380.778	40.9961	46.3616	46.1124					380.067	40.9931	#DIV/0!	#DIV/0!
			40	213.867	39.0661	45.2424	44.9749					214.378	39.066	#DIV/0!	#DIV/0!
		synth (3V)	25	2240.58	43.6707	48.6566	48.482					2230.56	43.6429	#DIV/0!	#DIV/0!					0.00687735	#VALUE!	#VALUE!
			30	918.644	42.5679	47.5932	47.5125					920.444	42.5506	#DIV/0!	#DIV/0!
			35	472.689	41.0208	46.3084	46.3144					470	41.0044	#DIV/0!	#DIV/0!
			40	264.844	39.1111	45.1944	45.1334					264.889	39.0817	#DIV/0!	#DIV/0!
		all (2V)	25	1752.91	43.0704	48.6092	48.0394					1749.69	43.0536	#DIV/0!	#DIV/0!					0.00221844	#VALUE!	#VALUE!
			30	733.333	42.0487	47.5444	47.1664					737.578	42.0514	#DIV/0!	#DIV/0!
			35	380.778	40.5787	46.2047	45.9658					380.067	40.5781	#DIV/0!	#DIV/0!
			40	213.867	38.7497	45.0816	44.8359					214.378	38.7474	#DIV/0!	#DIV/0!
		all (3V)	25	2240.58	43.1334	48.4209	48.1317					2230.56	43.114	#DIV/0!	#DIV/0!					0.00596734	#VALUE!	#VALUE!
			30	918.644	42.1118	47.3783	47.1671					920.444	42.0962	#DIV/0!	#DIV/0!
			35	472.689	40.6424	46.129	45.9957					470	40.6268	#DIV/0!	#DIV/0!
			40	264.844	38.8118	45.0307	44.8386					264.889	38.7868	#DIV/0!	#DIV/0!
	Poznan_Street	video (2V)	25	6082.89	39.3718	46.6715	45.3881					6095.07	39.3683	#DIV/0!	#DIV/0!					0.00246964	#VALUE!	#VALUE!
			30	2414.8	37.3745	45.2487	43.8405					2414.36	37.3661	#DIV/0!	#DIV/0!
			35	1165.29	35.3676	43.6049	42.3147					1164.82	35.3601	#DIV/0!	#DIV/0!
			40	618.845	33.3023	42.4078	41.2416					617.222	33.293	#DIV/0!	#DIV/0!
		video (3V)	25	7473.33	39.1758	46.59	45.6383					7480.96	39.1593	#DIV/0!	#DIV/0!					0.00693208	#VALUE!	#VALUE!
			30	2815.2	37.1703	45.1666	44.1321					2815.02	37.1493	#DIV/0!	#DIV/0!
			35	1324.89	35.163	43.5624	42.5828					1323.8	35.1429	#DIV/0!	#DIV/0!
			40	689.356	33.105	42.3764	41.4665					684.867	33.0808	#DIV/0!	#DIV/0!
		synth (2V)	25	6724.58	40.3168	47.1985	46.7123					6715.27	40.2871	#DIV/0!	#DIV/0!					0.00643892	#VALUE!	#VALUE!
			30	2587.64	38.0181	45.6284	45.0362					2582.36	37.9895	#DIV/0!	#DIV/0!
			35	1231.18	35.8605	43.9583	43.4158					1230.24	35.8447	#DIV/0!	#DIV/0!
			40	648.933	33.6698	42.7247	42.3361					646.8	33.6591	#DIV/0!	#DIV/0!
		synth (3V)	25	8409.82	40.2839	47.0556	46.7287					8366.71	40.2312	#DIV/0!	#DIV/0!					0.0105728	#VALUE!	#VALUE!
			30	3055.36	37.9596	45.5446	45.0955					3046.02	37.9193	#DIV/0!	#DIV/0!
			35	1412.13	35.7913	43.8489	43.3933					1409.96	35.7599	#DIV/0!	#DIV/0!
			40	728.733	33.5879	42.5986	42.2164					722.911	33.5639	#DIV/0!	#DIV/0!
		all (2V)	25	6724.58	39.9388	46.9877	46.1826					6715.27	39.9196	#DIV/0!	#DIV/0!					0.00445118	#VALUE!	#VALUE!
			30	2587.64	37.7607	45.4765	44.5579					2582.36	37.7401	#DIV/0!	#DIV/0!
			35	1231.18	35.6633	43.817	42.9753					1230.24	35.6509	#DIV/0!	#DIV/0!
			40	648.933	33.5228	42.5979	41.8983					646.8	33.5126	#DIV/0!	#DIV/0!
		all (3V)	25	8409.82	39.9145	46.9004	46.3653					8366.71	39.8739	#DIV/0!	#DIV/0!					0.00876693	#VALUE!	#VALUE!
			30	3055.36	37.6965	45.4186	44.7743					3046.02	37.6626	#DIV/0!	#DIV/0!
			35	1412.13	35.5819	43.7534	43.1231					1409.96	35.5542	#DIV/0!	#DIV/0!
			40	728.733	33.4269	42.5245	41.9665					722.911	33.4028	#DIV/0!	#DIV/0!
	Undo_Dancer	video (2V)	25	8195.11	38.4329	46.605	45.9663					8173.76	38.4163	#DIV/0!	#DIV/0!					0.000836421	#VALUE!	#VALUE!
			30	3592.36	35.7256	45.1364	44.5898					3580.89	35.7148	#DIV/0!	#DIV/0!
			35	1551.22	33.3142	43.7954	43.3619					1545.36	33.3015	#DIV/0!	#DIV/0!
			40	677.289	31.1947	43.0225	42.6211					674.778	31.1833	#DIV/0!	#DIV/0!
		video (3V)	25	9369.4	38.3273	46.5727	45.9033					9316.56	38.2971	#DIV/0!	#DIV/0!					0.00224573	#VALUE!	#VALUE!
			30	4013.58	35.6667	45.1072	44.5374					3989.6	35.6379	#DIV/0!	#DIV/0!
			35	1725.44	33.2735	43.7741	43.3244					1711.71	33.2504	#DIV/0!	#DIV/0!
			40	756.733	31.1557	43.0009	42.5833					752.356	31.1408	#DIV/0!	#DIV/0!
		synth (2V)	25	8579.53	38.9037	46.9713	46.1418					8524.71	38.8528	#DIV/0!	#DIV/0!					0.000928377	#VALUE!	#VALUE!
			30	3763.24	36.0301	45.5099	44.8856					3742.18	36.0116	#DIV/0!	#DIV/0!
			35	1635.96	33.4804	44.1688	43.7235					1626.53	33.4648	#DIV/0!	#DIV/0!
			40	717.289	31.2883	43.432	42.978					713.133	31.2745	#DIV/0!	#DIV/0!
		synth (3V)	25	9884.53	38.9213	46.8028	46.333					9777.6	38.8562	#DIV/0!	#DIV/0!					0.00118821	#VALUE!	#VALUE!
			30	4237.31	36.0365	45.3518	44.9586					4196.89	35.9985	#DIV/0!	#DIV/0!
			35	1834.18	33.4987	44.0083	43.6525					1815.4	33.474	#DIV/0!	#DIV/0!
			40	810	31.2906	43.2775	42.8704					803.222	31.2752	#DIV/0!	#DIV/0!
		all (2V)	25	8579.53	38.7153	46.8248	46.0716					8524.71	38.6782	#DIV/0!	#DIV/0!					-5.7579e-05	#VALUE!	#VALUE!
			30	3763.24	35.9083	45.3605	44.7672					3742.18	35.8929	#DIV/0!	#DIV/0!
			35	1635.96	33.4139	44.0195	43.5788					1626.53	33.3995	#DIV/0!	#DIV/0!
			40	717.289	31.2508	43.2682	42.8352					713.133	31.2381	#DIV/0!	#DIV/0!
		all (3V)	25	9884.53	38.7233	46.7261	46.1898					9777.6	38.6699	#DIV/0!	#DIV/0!					0.000464621	#VALUE!	#VALUE!
			30	4237.31	35.9132	45.2703	44.8182					4196.89	35.8783	#DIV/0!	#DIV/0!
			35	1834.18	33.4237	43.9302	43.5432					1815.4	33.3994	#DIV/0!	#DIV/0!
			40	810	31.2457	43.1853	42.7747					803.222	31.2304	#DIV/0!	#DIV/0!
	Lovebird1	video (2V)	25	3227.97	40.4009	46.5552	45.9224					3229.68	40.4006	#DIV/0!	#DIV/0!					0.000831886	#VALUE!	#VALUE!
			30	1586.85	37.7155	44.8659	44.0211					1588.43	37.7174	#DIV/0!	#DIV/0!
			35	788.933	35.0995	43.2495	42.1987					788.64	35.0923	#DIV/0!	#DIV/0!
			40	403.173	32.5213	42.2672	40.9171					403.093	32.5199	#DIV/0!	#DIV/0!
		video (3V)	25	4070.61	40.1365	46.5378	45.8839					4063.2	40.127	#DIV/0!	#DIV/0!					0.00114267	#VALUE!	#VALUE!
			30	1900.67	37.5898	44.8532	43.9959					1899.23	37.5839	#DIV/0!	#DIV/0!
			35	907.733	35.0584	43.2441	42.1869					905.92	35.0467	#DIV/0!	#DIV/0!
			40	451.04	32.5811	42.2566	40.9017					450.56	32.5736	#DIV/0!	#DIV/0!
		synth (2V)	25	3500.8	41.1496	47.1046	46.6418					3497.28	41.1239	#DIV/0!	#DIV/0!					0.00102817	#VALUE!	#VALUE!
			30	1689.6	38.458	45.3885	44.7041					1690.59	38.4579	#DIV/0!	#DIV/0!
			35	831.68	35.7985	43.6515	42.7373					831.093	35.7949	#DIV/0!	#DIV/0!
			40	422.907	33.179	42.5012	41.3304					422.747	33.1789	#DIV/0!	#DIV/0!
		synth (3V)	25	4419.76	41.3812	47.0636	46.7092					4402.08	41.3509	#DIV/0!	#DIV/0!					0.00172236	#VALUE!	#VALUE!
			30	2029.95	38.7486	45.376	44.751					2026.27	38.7309	#DIV/0!	#DIV/0!
			35	961.973	36.0842	43.6655	42.7765					959.547	36.0767	#DIV/0!	#DIV/0!
			40	476.8	33.4801	42.5303	41.3469					476.24	33.475	#DIV/0!	#DIV/0!
		all (2V)	25	3500.8	40.8501	46.8848	46.3541					3497.28	40.8346	#DIV/0!	#DIV/0!					0.000755453	#VALUE!	#VALUE!
			30	1689.6	38.161	45.1794	44.4309					1690.59	38.1617	#DIV/0!	#DIV/0!
			35	831.68	35.5189	43.4907	42.5218					831.093	35.5138	#DIV/0!	#DIV/0!
			40	422.907	32.9159	42.4076	41.1651					422.747	32.9153	#DIV/0!	#DIV/0!
		all (3V)	25	4419.76	40.9663	46.8883	46.4341					4402.08	40.9429	#DIV/0!	#DIV/0!					0.00125818	#VALUE!	#VALUE!
			30	2029.95	38.3623	45.2017	44.4993					2026.27	38.3486	#DIV/0!	#DIV/0!
			35	961.973	35.7423	43.5251	42.5799					959.547	35.7333	#DIV/0!	#DIV/0!
			40	476.8	33.1804	42.4391	41.1985					476.24	33.1745	#DIV/0!	#DIV/0!
